# Supplementary material for: Use of Digital Tools for the Assessment of Food Consumption in Brazil: A Scoping Review
Source: Nutrients. 2024 May 6;16(9):1399. doi: 10.3390/nu16091399 (PMC11085537; doi:10.3390/nu16091399)
Supplement: Supplementary file 1 [file nutrients-16-01399-s001.zip]

Archive with 1 entries (1 files):
- nutrients-2957803-supplementary.pdf
